# Supplementary material for: Correlation between Mild Cognitive Impairment and Sarcopenia: The Prospective Role of Lipids and Basal Metabolic Rate in the Link
Source: Nutrients. 2022 Dec 15;14(24):5321. doi: 10.3390/nu14245321 (PMC9783732; doi:10.3390/nu14245321)
Supplement: Supplementary file 1 [file nutrients-14-05321-s001.zip]

Archive with 1 entries (1 files):
- nutrients-1959640-supplementary.pdf
